# Supplementary material for: Tetramine-Based Hyperbranched Polyimide Membranes with Rigid Crosslinker for Improved Gas Permeability and Stability
Source: Polymers (Basel). 2023 Jul 12;15(14):3017. doi: 10.3390/polym15143017 (PMC10386325; doi:10.3390/polym15143017)
Supplement: Supplementary file 1 [file polymers-15-03017-s001.zip]

Archive with 1 entries (1 files):
- polymers-2489750-supplementary.pdf
